# Supplementary material for: Sedentary Behaviors and Health Outcomes among Young Adults: A Systematic Review of Longitudinal Studies
Source: Healthcare (Basel). 2022 Aug 6;10(8):1480. doi: 10.3390/healthcare10081480 (PMC9408295; doi:10.3390/healthcare10081480)
Supplement: Supplementary file 1 [file healthcare-10-01480-s001.zip]

Archive with 1 entries (1 files):
- healthcare-1836401-supplementary.pdf
